# Supplementary material for: Temperature Dependence of the Sensitivity of PVDF Pyroelectric Sensors to THz Radiation: Towards Cryogenic Applications
Source: Sensors (Basel). 2024 Sep 6;24(17):5808. doi: 10.3390/s24175808 (PMC11398077; doi:10.3390/s24175808)
Supplement: Supplementary file 1 [file sensors-24-05808-s001.zip]

Archive with 1 entries (1 files):
- sensors-3179129-supplementary.pdf
